# Supplementary material for: Gut Epithelium of the Highly Toxic Ribbon Worm Cephalothrix cf. simula (Palaeonemertea, Nemertea) Contains Tetrodotoxin-Positive Bacterial Endosymbionts
Source: Toxins (Basel). 2026 Mar 23;18(3):152. doi: 10.3390/toxins18030152 (PMC13030763; doi:10.3390/toxins18030152)
Supplement: Supplementary file 1 [file toxins-18-00152-s001.zip]

Archive with 1 entries (1 files):
- toxins-4176811-supplementary.pdf
